# Supplementary material for: Femtosecond laser produced periodic plasma in a colloidal crystal probed by XFEL radiation
Source: Sci Rep. 2020 Jul 1;10:10780. doi: 10.1038/s41598-020-67214-z (PMC7329833; doi:10.1038/s41598-020-67214-z)
Supplement: Supplementary file 1 — Supplemenatry information. [file 41598_2020_67214_MOESM1_ESM.zip]

Archive with 20 entries (20 files):
- HELIOS_mass_density_Set1_I1.mov
- HELIOS_mass_density_Set1_I2.mov
- HELIOS_mass_density_Set1_I3.mov
- HELIOS_mass_density_Set2_I1.mov
- HELIOS_mass_density_Set2_I2.mov
- HELIOS_mass_density_Set2_I3.mov
- HELIOS_mass_density_Set3_I1.mov
- HELIOS_mass_density_Set3_I2.mov
- HELIOS_mass_density_Set3_I3.mov
- HELIOS_pressure_Set1_I1.mov
- HELIOS_pressure_Set1_I2.mov
- HELIOS_pressure_Set1_I3.mov
- HELIOS_pressure_Set2_I1.mov
- HELIOS_pressure_Set2_I2.mov
- HELIOS_pressure_Set2_I3.mov
- HELIOS_pressure_Set3_I1.mov
- HELIOS_pressure_Set3_I2.mov
- HELIOS_pressure_Set3_I3.mov
- Plasma_electron_energy_density.mov
- Plasma_ionization.mov
